# Supplementary material for: Effects of SGLT2 inhibitors on cardiovascular outcomes in patients with stage 3/4 CKD: A meta-analysis
Source: PLoS One. 2022 Jan 12;17(1):e0261986. doi: 10.1371/journal.pone.0261986 (PMC8754287; doi:10.1371/journal.pone.0261986)
Supplement: S1 Dataset — (XLS) [file pone.0261986.s004.xls]

## Sheet: Sheet1
study	t	hr	lnll	ll	lnul	ul	lnhr	se	subgroup for CKD Stage
CREDENCE		0.55	-0.941609	0.39	-0.235722	0.79	-0.597837	0.180073	eGFR 45–<60 mL/min per 1·73 m²			CVDor HF
EMPEROR-Reduced		0.76	-0.562119	0.57	0.0198026	1.02	-0.274437	0.148449	eGFR 45–<60 mL/min per 1·73 m²
SCORED		0.76	-0.544727	0.58	-0.0100503	0.99	-0.274437	0.136397	eGFR 45–<60 mL/min per 1·73 m²
CREDENCE		0.69	-0.693147	0.5	-0.0618754	0.94	-0.371064	0.161039	eGFR 30–<45 mL/min per 1·73 m²
EMPEROR-Reduced		0.92	-0.371064	0.69	0.207014	1.23	-0.0833816	0.147469	eGFR 30–<45 mL/min per 1·73 m²
SCORED		0.74	-0.510826	0.6	-0.0725707	0.93	-0.301105	0.1118	eGFR 30–<45 mL/min per 1·73 m²
EMPEROR-Reduced		0.68	-0.867501	0.42	0.0861777	1.09	-0.385662	0.243285	eGFR 20–<30 mL/min per 1·73 m²
SCORED		0.68	-0.867501	0.42	0.10436	1.11	-0.385662	0.247924	eGFR 20–<30 mL/min per 1·73 m²
DAPA-CKD		0.83	-0.798508	0.45	0.425268	1.53	-0.18633	0.312188	eGFR 20–<30 mL/min per 1·73 m²
study	t	hr	lnll	ll	lnul	ul	lnhr	se		CVDor HF
EMPEROR-Reduced		0.83	-0.371064	0.69	0	1	-0.18633	0.0946591
SCORED		0.74	-0.462035	0.63	-0.139262	0.87	-0.301105	0.0823402
DAPA-CKD		0.83	-0.798508	0.45	0.425268	1.53	-0.18633	0.312188
CREDENCE		0.62	-0.71335	0.49	-0.235722	0.79	-0.478036	0.121844
SOLOIST-WHF		0.59	-0.820981	0.44	-0.235722	0.79	-0.527633	0.149301
DAPA-HF		0.72	-0.527633	0.59	-0.150823	0.86	-0.328504	0.096125
VERTIS CV		0.76	-0.527633	0.59	0	1	-0.274437	0.1346
DECLARE-TIMI 58		0.78	-0.597837	0.55	0.0861777	1.09	-0.248461	0.174494
EMPEROR-Preserved		0.78	-0.415515	0.66	-0.0833816	0.92	-0.248461	0.084728
study	t	hr	lnll	ll	lnul	ul	lnhr	se	y
CREDENCE	Canagliflozin	0.69	-0.616186	0.54	-0.116534	0.89	-0.371064	0.127462	eGFR＜60 mL/min per 1·73 m²	MACE
CANVAS	Canagliflozin	0.7	-0.597837	0.55	-0.105361	0.9	-0.356675	0.125632	eGFR＜60 mL/min per 1·73 m²
DECLARE-TIMI 58	Dapagliflozin	0.92	-0.371064	0.69	0.207014	1.23	-0.0833816	0.147469	eGFR＜60 mL/min per 1·73 m²
EMPA-REG	Empagliflozin	0.88	-0.371064	0.69	0.122218	1.13	-0.127833	0.125837	eGFR＜60 mL/min per 1·73 m²
VERTIS CV	Ertugliflozin	1.08	-0.174353	0.84	0.336472	1.4	0.076961	0.130313	eGFR＜60 mL/min per 1·73 m²
SCORED		0.77	-0.430783	0.65	-0.0943107	0.91	-0.261365	0.0858348	eGFR＜60 mL/min per 1·73 m²
DAPA-CKD		0.66	-0.994252	0.37	0.57098	1.77	-0.415515	0.399294	eGFR＜60 mL/min per 1·73 m²
study	t	hr	lnll	ll	lnul	ul	lnhr	se	y
SCORED		0.67	-0.597837	0.55	-0.198451	0.82	-0.400478	0.101884		HHF
CANVAS		0.55	-1.02165	0.36	-0.18633	0.83	-0.597837	0.213092
CREDENCE		0.56	-1.04982	0.35	-0.105361	0.9	-0.579818	0.240934
EMPA-REG		0.59	-0.941609	0.39	-0.127833	0.88	-0.527633	0.207596
DECLARE-TIMI 58		0.7	-0.820981	0.44	0.350657	1.42	-0.356675	0.298887
DAPA-HF		0.66	-0.653926	0.52	-0.18633	0.83	-0.415515	0.119285
EMPEROR-Reduced		0.79	-0.494296	0.61	0.0392207	1.04	-0.235722	0.136101
DAPA-CKD		0.52	-1.60944	0.2	0.329304	1.39	-0.653926	0.494577
study	t	hr	lnll	ll	lnul	ul	lnhr	se	y
CREDENCE		0.75	-0.616186	0.54	0.0392207	1.04	-0.287682	0.167196		CVD death
EMPA-REG		0.78	-0.616186	0.54	0.113329	1.12	-0.248461	0.186101
CANVAS		0.96	-0.371064	0.69	0.300105	1.35	-0.040822	0.171216
DAPA-HF		0.88	-0.371064	0.69	0.122218	1.13	-0.127833	0.125837
DECLARE-TIMI 58		0.9	-0.562119	0.57	0.364643	1.44	-0.105361	0.236419
SCORED		0.9	-0.314711	0.73	0.113329	1.12	-0.105361	0.109194
study	t	hr	lnll	ll	lnul	ul	lnhr	se	y
DAPA-HF		0.85	-0.385662	0.68	0.0676586	1.07	-0.162519	0.115643		All cause death
DECLARE-TIMI 58		0.91	-0.400478	0.67	0.223144	1.25	-0.0943107	0.159087
SCORED		0.99	-0.18633	0.83	0.165514	1.18	-0.0100503	0.0897561
DAPA-CKD		0.68	-0.941609	0.39	0.19062	1.21	-0.385662	0.288834
study	t	hr	lnll	ll	lnul	ul	lnhr	se	y	Any serious adverse event
CANVAS		1.03	-0.139262	0.87	0.198851	1.22	0.0295588	0.0862533	eGFR 45–<60 mL/min per 1·73 m²
CANVAS		0.81	-0.478036	0.62	0.0676586	1.07	-0.210721	0.139208	eGFR 30–<45 mL/min per 1·73 m²
CREDENCE		0.78	-0.430783	0.65	-0.0725707	0.93	-0.248461	0.0913807	eGFR 45–<60 mL/min per 1·73 m²
CREDENCE		0.85	-0.34249	0.71	0	1	-0.162519	0.08737	eGFR 30–<45 mL/min per 1·73 m²
DAPA-CKD		0.74	-0.634878	0.53	0.0198026	1.02	-0.301105	0.16701	eGFR 20–<30 mL/min per 1·73 m²
CREDENCE		1.03	-0.415515	0.66	0.476234	1.61	0.0295588	0.227487	eGFR 20–<30 mL/min per 1·73 m²
CANVAS		0.94	-0.301105	0.74	0.165514	1.18	-0.0618754	0.119036	eGFR <60 mL/min per 1·73 m²
CREDENCE		0.81	-0.356675	0.7	-0.0725707	0.93	-0.210721	0.0724756	eGFR <60 mL/min per 1·73 m²
DAPA-CKD		0.74	-0.634878	0.53	0.0198026	1.02	-0.301105	0.16701	eGFR <60 mL/min per 1·73 m²
DAPA-HF		0.87	-0.287682	0.75	-0.0512933	0.95	-0.139262	0.0603033	eGFR <60 mL/min per 1·73 m²
SCORED		0.93	-0.139262	0.87	-0.0100503	0.99	-0.0725707	0.0329622	eGFR <60 mL/min per 1·73 m²
study	t	hr	lnll	ll	lnul	ul	lnhr	se	y
CREDENCE	Canagliflozin	0.69	-0.616186	0.54	-0.116534	0.89	-0.371064	0.127462	Cardiovascular death, myocardial infarction, or stroke
CANVAS	Canagliflozin	0.7	-0.597837	0.55	-0.105361	0.9	-0.356675	0.125632	Cardiovascular death, myocardial infarction, or stroke
DECLARE-TIMI 58	Dapagliflozin	0.92	-0.371064	0.69	0.207014	1.23	-0.0833816	0.147469	Cardiovascular death, myocardial infarction, or stroke
EMPA-REG	Empagliflozin	0.88	-0.371064	0.69	0.122218	1.13	-0.127833	0.125837	Cardiovascular death, myocardial infarction, or stroke
VERTIS CV	Ertugliflozin	1.08	-0.174353	0.84	0.336472	1.4	0.076961	0.130313	Cardiovascular death, myocardial infarction, or stroke
SCORED		0.77	-0.430783	0.65	-0.0943107	0.91	-0.261365	0.0858348	Cardiovascular death, myocardial infarction, or stroke
DAPA-CKD		0.66	-0.994252	0.37	0.57098	1.77	-0.415515	0.399294	Cardiovascular death, myocardial infarction, or stroke
SCORED		0.67	-0.597837	0.55	-0.198451	0.82	-0.400478	0.101884	Hospitalization for heart failure
CANVAS		0.55	-1.02165	0.36	-0.18633	0.83	-0.597837	0.213092	Hospitalization for heart failure
CREDENCE		0.56	-1.04982	0.35	-0.105361	0.9	-0.579818	0.240934	Hospitalization for heart failure
EMPA-REG		0.59	-0.941609	0.39	-0.127833	0.88	-0.527633	0.207596	Hospitalization for heart failure
DECLARE-TIMI 58		0.7	-0.820981	0.44	0.350657	1.42	-0.356675	0.298887	Hospitalization for heart failure
DAPA-HF		0.66	-0.653926	0.52	-0.18633	0.83	-0.415515	0.119285	Hospitalization for heart failure
EMPEROR-Reduced		0.79	-0.494296	0.61	0.0392207	1.04	-0.235722	0.136101	Hospitalization for heart failure
DAPA-CKD		0.52	-1.60944	0.2	0.329304	1.39	-0.653926	0.494577	Hospitalization for heart failure
CREDENCE		0.75	-0.616186	0.54	0.0392207	1.04	-0.287682	0.167196	Cardiovascular death
EMPA-REG		0.78	-0.616186	0.54	0.113329	1.12	-0.248461	0.186101	Cardiovascular death
CANVAS		0.96	-0.371064	0.69	0.300105	1.35	-0.040822	0.171216	Cardiovascular death
DAPA-HF		0.88	-0.371064	0.69	0.122218	1.13	-0.127833	0.125837	Cardiovascular death
DECLARE-TIMI 58		0.9	-0.562119	0.57	0.364643	1.44	-0.105361	0.236419	Cardiovascular death
SCORED		0.9	-0.314711	0.73	0.113329	1.12	-0.105361	0.109194	Cardiovascular death
DAPA-HF		0.85	-0.385662	0.68	0.0676586	1.07	-0.162519	0.115643	All cause death
DECLARE-TIMI 58		0.91	-0.400478	0.67	0.223144	1.25	-0.0943107	0.159087	All cause death
SCORED		0.99	-0.18633	0.83	0.165514	1.18	-0.0100503	0.0897561	All cause death
DAPA-CKD		0.68	-0.941609	0.39	0.19062	1.21	-0.385662	0.288834	All cause death
study	t	hr	lnll	ll	lnul	ul	lnhr	se	y
EMPEROR-Reduced	Empagliflozin	0.83	-0.371064	0.69	0	1	-0.18633	0.0946591		HHF
SCORED	Sotagliflozin	0.74	-0.462035	0.63	-0.127833	0.88	-0.301105	0.0852556
DAPA-CKD	Dapagliflozin	0.71	-0.597837	0.55	-0.0833816	0.92	-0.34249	0.131239
CREDENCE	Canagliflozin	0.69	-0.562119	0.57	-0.18633	0.83	-0.371064	0.0958646
SOLOIST-WHF	Sotagliflozin	0.59	-0.820981	0.44	-0.235722	0.79	-0.527633	0.149301
DAPA-HF	Dapagliflozin	0.72	-0.527633	0.59	-0.150823	0.86	-0.328504	0.096125
DECLARE-TIMI 58	Dapagliflozin	0.78	-0.597837	0.55	0.0861777	1.09	-0.248461	0.174494
CANVAS	Canagliflozin	0.67	-0.653926	0.52	-0.139262	0.87	-0.400478	0.131292
EMPA-REG	Empagliflozin	0.66	-0.597837	0.55	-0.235722	0.79	-0.415515	0.0923762
EMPEROR-Preserved	Empagliflozin	0.79	-0.400478	0.67	-0.0618754	0.94	-0.235722	0.0863781
	study	t	hr	lnll	ll	lnul	ul	lnhr	se	subgroup for underlying disease
	EMPEROR-Reduced		0.83	-0.371064	0.69	0	1	-0.18633	0.0946591	Patients with HFrEF
	SCORED		0.74	-0.462035	0.63	-0.139262	0.87	-0.301105	0.0823402	Patients with type 2 diabetes
	CREDENCE		0.62	-0.71335	0.49	-0.235722	0.79	-0.478036	0.121844	Patients with type 2 diabetes
	DAPA-HF		0.72	-0.527633	0.59	-0.150823	0.86	-0.328504	0.096125	Patients with HFrEF
	VERTIS CV		0.76	-0.527633	0.59	0	1	-0.274437	0.1346	Patients with ASCVD
	DECLARE-TIMI 58		0.78	-0.597837	0.55	0.0861777	1.09	-0.248461	0.174494	Patients with type 2 diabetes
	EMPEROR-Preserved		0.78	-0.415515	0.66	-0.0943107	0.91	-0.248461	0.08194	Patients with HFpEF
	SCORED		0.75	-0.478036	0.62	-0.0943107	0.91	-0.287682	0.0978891	Patients with ASCVD
	SCORED		0.58	-0.967584	0.38	-0.105361	0.9	-0.544727	0.219955	Patients with HFpEF
	SCORED		0.84	-0.430783	0.65	0.0953102	1.1	-0.174353	0.134207	Patients with HFrEF
